# Supplementary material for: Genome-wide characterization and evolutionary analysis of heat shock transcription factors (HSFs) to reveal their potential role under abiotic stresses in radish (Raphanus sativus L.)
Source: BMC Genomics. 2019 Oct 24;20:772. doi: 10.1186/s12864-019-6121-3 (PMC6814140; doi:10.1186/s12864-019-6121-3)
Supplement: Supplementary file 3 — Additional file 3: Table S4. Summary information of the RsHSF proteins. [file 12864_2019_6121_MOESM3_ESM.xls]

## Sheet:  Table S4 
Table S4. Summary information of the RsHSF genes
Gene Name	Protein identifier	Subfamily	DBD	HR-A/B	OD	NLS	NES	Number of amino acids	Molecular weight	Theoretical pI	Total number of negatively charged residues	Total number of positively charged residues	Instability index	Aliphatic index	Grand average of hydropathicity (GRAVY)
RsHSF-01	RSG08907.t1	B1	8-101	138-175	130-169	227 - GVWLKGERKKRGRDEKN - 243	(167)LVAFLKDQL	271	30108.4	5.35	46	39	43.17	61.18	-0.78
RsHSF-02	RSG25957.t1	A1	34-127	156-220	160-197	122 - KTISRRK - 128	nd	440	48681.2	5.07	55	40	67.16	64.93	-0.641
RsHSF-03	RSG23295.t1	B1	11-104	152-189	144-183	102 - RRRKS - 106	nd	277	30593.3	6.56	41	40	41.67	65.42	-0.633
RsHSF-04	RSG40551.t1	B4	31-124	194-230	176-187	298 - PSSKKRSH - 305	(318)LDNSDLGLNL	333	37926.7	9.08	33	38	54.47	66.16	-0.654
RsHSF-05	RSG49379.t1	B4	31-124	193-229	187-216	298 - KKR - 300	(315)LDKSDLGLNL	330	37467.3	8.42	33	35	49.49	69.67	-0.547
RsHSF-06	RSG47552.t1	B4	31-124	193-229	192-215	301 - SKKR - 304	(319)LDKSDLGLNL	334	37959.9	7.83	34	35	48.46	67.69	-0.592
RsHSF-07	RSG38562.t1	A6	22-125	140-204	210-233	103 - RGQKHLLKTISRRK - 116	(288)LEFDRLDMHI	371	43143.1	5.03	67	51	51.28	59.03	-0.971
RsHSF-08	RSG02561.t1	A4	13-106	132-189	124-183	101 - KNIHRRKP - 108	(194)LALNL	386	44248.1	5.49	58	45	68.28	63.83	-0.912
RsHSF-09	RSG27895.t1	B2	17-110	167-203	163-195	96 - FRRGEKRLLKEIQRRKLTP - 114	nd	290	32467.3	6.98	38	38	55.41	67.21	-0.636
RsHSF-10	RSG33296.t1	B3	37-130	176-211	173-214	129 - RRK - 131	(232)LFGVKL	238	27807.8	5.37	43	33	50.82	55.63	-1.051
RsHSF-11	RSG43481.t1	B2	36-129	171-207	166-199	254 - KRARR - 258	nd	310	34039.7	4.83	54	36	57.7	67.03	-0.715
RsHSF-12	RSG29625.t1	B2	48-141	224-260	219-252	308 - SIGAKKRARRD - 318	nd	370	38973.8	4.63	53	35	56.15	67.24	-0.524
RsHSF-13	RSG40532.t1	A9	41-134	154-218	154-220	124 - QKHLLKSIKRRRNM - 137	nd	347	39158.9	5.21	52	39	47.98	69.88	-0.597
RsHSF-14	RSG37628.t1	A6	57-150	175-239	176-268	138 - RGQKHLLKTIRRRKTS - 153	nd	402	46242.3	4.93	63	46	65.59	57.44	-0.907
RsHSF-15	RSG06832.t1	A1	24-117	139-203	143-175	110 - LLKSIIRRKPS - 120	nd	414	46352.8	5.8	47	37	58.68	71.26	-0.609
RsHSF-16	RSG27786.t1	A4	10-103	128-185	120-177	101 - HRRKP - 105	(151)LERKG	340	39092.7	5.86	53	47	58.92	71.09	-0.812
RsHSF-17	RSG10815.t1	A4	13-106	132-189	124-183	197 - HERRKRKL - 204	nd	391	44740.4	5.23	62	45	65.26	59.77	-0.986
RsHSF-18	RSG48461.t1	A1	40-133	160-224	164-217	121 - RGQKHLLKTITRRKPAHGHGH - 141	nd	494	55373.3	4.7	74	45	63.85	61.54	-0.802
RsHSF-19	RSG01351.t1	A1	25-118	140-205	144-197	117 - RRK - 119	nd	468	51712.2	4.82	64	36	49.58	70.75	-0.595
RsHSF-20	RSG16101.t1	B2	855-948	985-1025	987-1017	934 - FRRGEKRLLRDIQRRKLNPHH - 954	nd	1169	13075.9	6.44	144	134	59.12	70.64	-0.58
RsHSF-21	RSG33339.t1	C	13-106	123-166	121-158	94 - RGQKHLLKNIARRKHARGL - 112	(130)LKDEQRDLELEI	314	35880.4	5.72	44	39	51.05	66.4	-0.715
RsHSF-22	RSG42835.t1	A4	10-104	130-187	116-181	99 - KNIHRRKP - 106	(187)LEKPDLALNL	360	41364.8	4.95	62	40	62.7	62.47	-0.934
RsHSF-23	RSG23723.t1	A1	23-116	139-203	143-195	115 - RKR - 117	nd	459	50747.2	4.94	61	39	56.78	69.61	-0.662
RsHSF-24	RSG27410.t1	A1	16-109	131-195	135-172	107 - VRRK - 110	nd	462	51278.1	5.12	54	36	50.46	74.83	-0.526
RsHSF-25	RSG12078.t1	A1	1990-2083	2109-2139	2109-2141	2076 - LLKSIIRRKPP - 2086	nd	2427	274053	8.71	268	291	50.76	77.14	-0.518
RsHSF-26	RSG07679.t1	A6	54-147	172-236	172-265	131 - EGFLRGKKHLLKTIRRRKTSN - 151	(314)LDRLAMHI	398	46010.2	5.1	67	49	68.22	63.39	-0.932
RsHSF-27	RSG15827.t1	A5	23-116	139-174	127-186	107 - KHLLKNIHRRKPIHSH - 122	nd	473	52684.3	5.9	67	56	58.7	61.5	-0.843
RsHSF-28	RSG10648.t1	A3	48-141	170-216	161-212	127 - FLRGRKHLLKNIHRRRSPQ - 145	nd	407	45875.5	4.96	63	44	50.64	63.71	-0.677
RsHSF-29	RSG24698.t1	C	10-103	121-164	115-156	97 - LKNIGRRKHARG - 108	nd	746	83112.8	6.38	93	87	47.23	68.03	-0.546
RsHSF-30	RSG19076.t1	A8	16-110	162-219	143-200	310 - LSPSKKKKNKMQEK - 323	(340)LDKSLALELI	388	44036.3	4.79	72	50	50.92	75.1	-0.725
RsHSF-31	RSG06078.t1	A7	24-117	134-184	143-176	112 - KNIKRRA - 118	nd	268	31013.1	5.52	43	35	50.18	74.96	-0.679
RsHSF-32	RSG06079.t1	A7	27-120	138-188	137-280	117 - IKRR - 120	nd	360	41708.6	6.69	49	47	63.5	73.11	-0.573
RsHSF-33	RSG16934.t1	A7	22-131	151-201	157-190	129 - KRR - 131	(237)LDALALEM	284	33129.4	5.78	43	36	59.43	62.15	-0.781
