# Supplementary material for: Genome-wide characterization and evolutionary analysis of heat shock transcription factors (HSFs) to reveal their potential role under abiotic stresses in radish (Raphanus sativus L.)
Source: BMC Genomics. 2019 Oct 24;20:772. doi: 10.1186/s12864-019-6121-3 (PMC6814140; doi:10.1186/s12864-019-6121-3)
Supplement: Supplementary file 4 — Additional file 4: Table S5. HSFs in Arabidopsis, rice, and grape. [file 12864_2019_6121_MOESM4_ESM.xls]

## Sheet: Table S5
Table S5. HSFs in Arabidopsis,rice,and grape
AtHSF	GeneID	Subfamily		OsHSF	GeneID	Subfamily		BrHSF	GeneID	Subfamily		AcHSF	GeneID	Subfamily
AtHSF-01	At4g17750	HSFA1		OsHSF-01	Os03g63750.1	HSFA1		BrHSF-01	Bra011735	HSFB1		VvHSF-01	GSVIVT01002066001	HSFB5
AtHSF-02	At5g16820	HSFA1		OsHSF-02	Os03g58160.1	HSFA2		BrHSF-02	Bra040179	HSFA1		VvHSF-02	GSVIVT01003118001	HSFA6
AtHSF-03	At1g32330	HSFA1		OsHSF-03	Os07g08140.1	HSFA2		BrHSF-03	Bra017800	HSFB1		VvHSF-03	GSVIVT01009477001	HSFB4
AtHSF-04	At3g02990	HSFA1		OsHSF-04	Os03g53340.1	HSFA2		BrHSF-04	Bra014054	HSFB4		VvHSF-04	GSVIVT01010595001	HSFB2
AtHSF-05	At2g26150	HSFA9		OsHSF-05	Os02g32590.1	HSFA3		BrHSF-05	Bra029292	HSFB2		VvHSF-05	GSVIVT01011632001	HSFA8
AtHSF-06	At5g03720	HSFA3		OsHSF-06	Os01g54550.1	HSFA4		BrHSF-06	Bra010049	HSFB2		VvHSF-06	GSVIVT01013107001	HSFA1
AtHSF-07	At4g18880	HSFA4		OsHSF-07	Os05g45410.1	HSFA4		BrHSF-07	Bra040634	HSFB4		VvHSF-07	GSVIVT01015183001	HSFA9
AtHSF-08	At5g45710	HSFA4		OsHSF-08	Os02g29340.1	HSFA5		BrHSF-08	Bra029291	HSFB2		VvHSF-08	GSVIVT01015389001	HSFC
AtHSF-09	At4g13980	HSFA5		OsHSF-09	Os10g28340.1	HSFA2		BrHSF-09	Bra023258	HSFA1		VvHSF-09	GSVIVT01018041001	HSFA2
AtHSF-10	At5g43840	HSFA6		OsHSF-10	Os03g06630.1	HSFA2		BrHSF-10	Bra012571	HSFA4		VvHSF-10	GSVIVT01019829001	HSFB2
AtHSF-11	At3g22830	HSFA6		OsHSF-11	Os01g39020.1	HSFA9		BrHSF-11	Bra000235	HSFB3		VvHSF-11	GSVIVT01020781001	HSFA4
AtHSF-12	At3g51910	HSFA7		OsHSF-12	Os06g36930.1	HSFA9		BrHSF-12	Bra040968	HSFB2		VvHSF-12	GSVIVT01021040001	HSFA5
AtHSF-13	At3g63350	HSFA7		OsHSF-13	Os03g12370.1	HSFA8		BrHSF-13	Bra033913	HSFA6		VvHSF-13	GSVIVT01021269001	HSFA4
AtHSF-14	At1g67970	HSFA8		OsHSF-14	Os09g28354.1	HSFB1		BrHSF-14	Bra001071	HSFA1		VvHSF-14	GSVIVT01022134001	HSFB1
AtHSF-15	At5g54070	HSFA9		OsHSF-15	Os04g48030.1	HSFB2		BrHSF-15	Bra013358	HSFA4		VvHSF-15	GSVIVT01024378001	HSFA1
AtHSF-16	At4g36990	HSFB1		OsHSF-16	Os08g43334.1	HSFB2		BrHSF-16	Bra000749	HSFB2		VvHSF-16	GSVIVT01033257001	HSFB3
AtHSF-17	At5g62020	HSFB2		OsHSF-17	Os09g35790.1	HSFB2		BrHSF-17	Bra017595	HSFA4		VvHSF-17	GSVIVT01033781001	HSFA3
AtHSF-18	At4g11660	HSFB2		OsHSF-18	Os08g36700.1	HSFB4		BrHSF-18	Bra000557	HSFA9		VvHSF-18	GSVIVT01035385001	HSFA9
AtHSF-19	At2g41690	HSFB3		OsHSF-19	Os07g44690.1	HSFB4		BrHSF-19	Bra001885	HSFA6		VvHSF-19	GSVIVT01037333001	HSFB4
AtHSF-20	At1g46264	HSFB4		OsHSF-20	Os09g28200.1	HSFB4		BrHSF-20	Bra021381	HSFA1
AtHSF-21	At3g24520	HSFC		OsHSF-21	Os03g25120.1	HSFB4		BrHSF-21	Bra023584	HSFA1
				OsHSF-22	Os01g43590.1	HSFC		BrHSF-22	Bra035993	HSFA6
				OsHSF-23	Os01g53220.1	HSFC		BrHSF-23	Bra023800	HSFA6
				OsHSF-24	Os02g13800.1	HSFC		BrHSF-24	Bra032023	HSFA1
				OsHSF-25	Os06g35960.1	HSFC		BrHSF-25	Bra015050	HSFC
								BrHSF-26	Bra008593	HSFA1
								BrHSF-27	Bra032752	HSFA5
								BrHSF-28	Bra009515	HSFA3
								BrHSF-29	Bra012828	HSFA7
								BrHSF-30	Bra012829	HSFA7
								BrHSF-31	Bra004272	HSFA8
								BrHSF-32	Bra007739	HSFA7
								BrHSF-33	Bra013253	HSFC
								BrHSF-34	Bra020988	HSFA4
								BrHSF-35	Bra035507	HSFA1

## Sheet: Sheet1
BnaC03g62890D	GSBRNA2T00001515001
BnaAnng36200D	GSBRNA2T00011397001
BnaC03g26940D	GSBRNA2T00015936001
BnaC03g23450D	GSBRNA2T00019126001
BnaC09g18620D	GSBRNA2T00021594001
BnaAnng15230D	GSBRNA2T00024833001
BnaC09g52680D	GSBRNA2T00026029001
BnaCnng36910D	GSBRNA2T00030079001
BnaC05g29680D	GSBRNA2T00032165001
BnaCnng02620D	GSBRNA2T00032261001
BnaC03g73070D	GSBRNA2T00040967001
BnaCnng06170D	GSBRNA2T00041369001
BnaC07g32600D	GSBRNA2T00041793001
BnaA05g16880D	GSBRNA2T00048439001
BnaA09g40360D	GSBRNA2T00049541001
BnaC02g17710D	GSBRNA2T00052589001
BnaA01g24460D	GSBRNA2T00056228001
BnaA03g19560D	GSBRNA2T00058391001
BnaCnng54110D	GSBRNA2T00060505001
BnaC02g06880D	GSBRNA2T00065352001
BnaCnng56320D	GSBRNA2T00066805001
BnaC07g07130D	GSBRNA2T00068086001
BnaC04g29180D	GSBRNA2T00070282001
BnaA09g17760D	GSBRNA2T00070860001
BnaC08g04780D	GSBRNA2T00071800001
BnaA03g53750D	GSBRNA2T00075260001
BnaA05g32280D	GSBRNA2T00076133001
BnaA08g06910D	GSBRNA2T00080614001
BnaA02g22350D	GSBRNA2T00084799001
BnaCnng14280D	GSBRNA2T00085879001
BnaCnng14290D	GSBRNA2T00085882001
BnaAnng31620D	GSBRNA2T00092794001
BnaC09g41040D	GSBRNA2T00094912001
BnaA08g04110D	GSBRNA2T00095023001
BnaC06g00310D	GSBRNA2T00095130001
BnaC03g43990D	GSBRNA2T00097134001
BnaC04g28450D	GSBRNA2T00100979001
BnaA07g26740D	GSBRNA2T00102095001
BnaC01g11370D	GSBRNA2T00107744001
BnaA06g21470D	GSBRNA2T00109796001
BnaA04g06390D	GSBRNA2T00111272001
BnaC05g24440D	GSBRNA2T00111477001
BnaA03g28190D	GSBRNA2T00112009001
BnaC07g35520D	GSBRNA2T00112601001
BnaC06g29140D	GSBRNA2T00113059001
BnaA10g05440D	GSBRNA2T00122982001
BnaA08g08940D	GSBRNA2T00126929001
BnaC08g32790D	GSBRNA2T00127177001
BnaA07g05580D	GSBRNA2T00128264001
BnaC01g01790D	GSBRNA2T00131093001
BnaA01g08640D	GSBRNA2T00131260001
BnaA01g09690D	GSBRNA2T00131388001
BnaA10g17670D	GSBRNA2T00135387001
BnaA10g26390D	GSBRNA2T00136440001
BnaA03g22890D	GSBRNA2T00138764001
BnaA02g03270D	GSBRNA2T00143186001
BnaA09g21510D	GSBRNA2T00145482001
BnaC03g52080D	GSBRNA2T00145751001
BnaA03g41550D	GSBRNA2T00151270001
BnaA03g41540D	GSBRNA2T00151271001
BnaA03g24840D	GSBRNA2T00151511001
BnaC03g33280D	GSBRNA2T00153686001
BnaA03g37460D	GSBRNA2T00154915001
BnaA09g24420D	GSBRNA2T00156634001
