# Supplementary material for: Genome-wide characterization and evolutionary analysis of heat shock transcription factors (HSFs) to reveal their potential role under abiotic stresses in radish (Raphanus sativus L.)
Source: BMC Genomics. 2019 Oct 24;20:772. doi: 10.1186/s12864-019-6121-3 (PMC6814140; doi:10.1186/s12864-019-6121-3)
Supplement: Supplementary file 5 — Additional file 5: Table S6. Summary information of chromosomal location of RsHSFs in radish. [file 12864_2019_6121_MOESM5_ESM.xls]

## Sheet: Table S6
Table S6. Summary information of chromosomal location of RsHSFs in radish.
Gene name	Gene ID1	Start1	End1	Identities	Start2	End2	Identities	Chr	coverage	Total Length	Gene ID2
RsHSF-01	RSG08907.t1	868139	869052	914/915 (99%)				R4	914/915 (99%)	50002108	Rs150030
RsHSF-02	RSG25957.t1	33201053	33199560	1494/1494 (100%)				R2	1494/1494 (100%)	43799612	Rs050680
RsHSF-03	RSG23295.t1	42714815	42714495	310/321 (96%)	42714458	42713825	631/634 (99%)	R2	941/999(94%)	43799612	Rs043550
RsHSF-04	RSG40551.t1	24626697	24627785	1089/1089 (100%)				R8	1089/1089 (100%)	29681327	Rs429380
RsHSF-05	RSG49379.t1	19006197	19005101	1097/1097 (100%)				R1	1097/1097 (100%)	26309735	Rs030480
RsHSF-06	RSG47552.t1	32806243	32805086	1158/1161 (99%)				R5	1158/1161 (99%)	45943323	Rs267150
RsHSF-07	RSG38562.t1	40368283	40366508	1776/1776 (100%)				R5	1776/1776 (100%)	45943323	Rs278450
RsHSF-08	RSG02561.t1	7232798	7234047	1250/1250 (100%)				R4	1250/1250 (100%)	50002108	Rs162080
RsHSF-09	RSG27895.t1	35949847	35948886	950/962 (98%)				R5	950/955 (99%)	45943323	Rs277100
RsHSF-10	RSG33296.t1	13570497	13570108	389/392 (99%)	13569095	13568179	904/918 (98%)	R3	1293/1388(93%)	29132933	Rs125820
RsHSF-11	RSG43481.t1	3545770	3544685	1086/1087 (99%)				R3	1086/1087 (99%)	29132933	Rs110200
RsHSF-12	RSG29625.t1	16925106	16923893	1189/1218 (97%)				R9	1189/1212 (98%)	38354807	Rs474370
RsHSF-13	RSG40532.t1	7739558	7740857	1288/1301 (99%)				R3	1288/1301 (99%)	29132933	Rs115230
RsHSF-14	RSG37628.t1	12269142	12271068	1920/1932 (99%)				R5	1920/1932 (99%)	45943323	Rs238590
RsHSF-15	RSG06832.t1	45522070	45520233	1806/1845 (97%)				R5	1806/1841 (98%)	45943323	Rs553200
RsHSF-16	RSG27786.t1	34119777	34118687	1091/1091 (100%)				R9	1091/1091 (100%)	38354807	Rs495060
RsHSF-17	RSG10815.t1	33903480	33902219	1261/1262 (99%)				R2	1261/1262 (99%)	43799612	Rs051490
RsHSF-18	RSG48461.t1	15109402	15106696	2677/2715 (98%)				R1	2677/2708 (99%)	26309735	Rs025820
RsHSF-19	RSG01351.t1	3857954	3856369	1586/1586 (100%)				R7	1586/1586 (100%)	27187321	Rs399390
RsHSF-20	RSG16101.t1	13253975	13247281	6688/6695 (99%)				R6	6688/6689 (99%)	53636577	Rs311580
RsHSF-21	RSG33339.t1	14397359	14398393	1033/1035 (99%)				R5	1033/1035 (100%)	45943323	Rs241350
RsHSF-22	RSG42835.t1	3903	2729	1175/1175 (100%)				RUS07259	1175/1175 (100%)	5076
RsHSF-23	RSG23723.t1	7715	6331	1378/1386 (99%)	6188	5809	373/380 (98%)	RUS01692	1760/1986(88%)	18698
RsHSF-24	RSG27410.t1	525055	522641	2415/2415 (100%)				R5	2415/2415 (100%)	45943323	Rs290400
RsHSF-25	RSG12078.t1	6293	6786	408/494 (82%)				RUS01602	408/9196(4.4%)	12329
RsHSF-26	RSG07679.t1	8488517	8490422	1906/1906 (100%)				R6	1906/1906 (100%)	53636577	Rs304060
RsHSF-27	RSG15827.t1	44770425	44768936	1490/1490 (100%)				R4	1490/1490 (100%)	50002108	Rs213560
RsHSF-28	RSG10648.t1	854581	852788	1794/1794 (100%)				R7	1794/1794 (100%)	27187321	Rs390310
RsHSF-29	RSG24698.t1	39869232	39868197	1011/1036 (97%)	39867949	39866615	1315/1343 (97%)	R5	2326/9045(25%)	45943323
RsHSF-30	RSG19076.t1	11327169	11328613	1444/1447 (99%)				R7	1444/1447 (99%)	27187321	Rs385890
RsHSF-31	RSG06078.t1	8944280	8942935	1346/1346 (100%)				R4	1346/1346 (100%)	50002108	Rs164660
RsHSF-32	RSG06079.t1	8941281	8939296	1986/1986 (100%)				R4	1986/1986 (100%)	50002108	Rs164690
RsHSF-33	RSG16934.t1	45487533	45487478	52/56 (92%)	32530909	32531711	802/805 (99%)	R5	854/1368(62%)	45943323
