# Supplementary material for: Genome-wide characterization and evolutionary analysis of heat shock transcription factors (HSFs) to reveal their potential role under abiotic stresses in radish (Raphanus sativus L.)
Source: BMC Genomics. 2019 Oct 24;20:772. doi: 10.1186/s12864-019-6121-3 (PMC6814140; doi:10.1186/s12864-019-6121-3)
Supplement: Supplementary file 6 — Additional file 6: Table S7. The different origins of HSF genes in radish. [file 12864_2019_6121_MOESM6_ESM.xls]

## Sheet: Sheet1
Table S7. The different origins of HSF genes in radish
Gene name	Gene ID1	Gene ID2	Type
RsHSF-01	RSG08907.t1	Rs150030	4
RsHSF-02	RSG25957.t1	Rs050680	1
RsHSF-03	RSG23295.t1	Rs043550	4
RsHSF-04	RSG40551.t1	Rs429380	1
RsHSF-05	RSG49379.t1	Rs030480	1
RsHSF-06	RSG47552.t1	Rs267150	1
RsHSF-07	RSG38562.t1	Rs278450	4
RsHSF-08	RSG02561.t1	Rs162080	4
RsHSF-09	RSG27895.t1	Rs277100	4
RsHSF-10	RSG33296.t1	Rs125820	1
RsHSF-11	RSG43481.t1	Rs110200	2
RsHSF-12	RSG29625.t1	Rs474370	1
RsHSF-13	RSG40532.t1	Rs115230	1
RsHSF-14	RSG37628.t1	Rs238590	4
RsHSF-15	RSG06832.t1	Rs553200	2
RsHSF-16	RSG27786.t1	Rs495060	4
RsHSF-17	RSG10815.t1	Rs051490	4
RsHSF-18	RSG48461.t1	Rs025820	1
RsHSF-19	RSG01351.t1	Rs399390	4
RsHSF-20	RSG16101.t1	Rs311580	4
RsHSF-21	RSG33339.t1	Rs241350	4
RsHSF-22	RSG42835.t1
RsHSF-23	RSG23723.t1
RsHSF-24	RSG27410.t1	Rs290400	4
RsHSF-25	RSG12078.t1
RsHSF-26	RSG07679.t1	Rs304060	4
RsHSF-27	RSG15827.t1	Rs213560	1
RsHSF-28	RSG10648.t1	Rs390310	1
RsHSF-29	RSG24698.t1
RsHSF-30	RSG19076.t1	Rs385890	1
RsHSF-31	RSG06078.t1	Rs164660	2
RsHSF-32	RSG06079.t1	Rs164690	2
RsHSF-33	RSG16934.t1
0, 1, 2, 3, 4 stand for singleton, dispersed, proximal, tandem,WGD/segmental, respectively
