# Supplementary material for: Genome-wide characterization and evolutionary analysis of heat shock transcription factors (HSFs) to reveal their potential role under abiotic stresses in radish (Raphanus sativus L.)
Source: BMC Genomics. 2019 Oct 24;20:772. doi: 10.1186/s12864-019-6121-3 (PMC6814140; doi:10.1186/s12864-019-6121-3)
Supplement: Supplementary file 7 — Additional file 7: Table S8. Duplicated genes of HSF in radish. [file 12864_2019_6121_MOESM7_ESM.xls]

## Sheet: Table S7
Table S8. Summary of duplicated genes of HSF genes in radish
Duplicated pair gene 1	Gene ID1	Gene ID2	Duplicated pair gene 2	Gene ID1	Gene ID2	E-Value	Duplication type
RsHSF-03	RSG23295.t1	Rs043550	RsHSF-01	RSG08907.t1	Rs150030	9e-155	WGD
RsHSF-07	RSG38562.t1	Rs278450	RsHSF-26	RSG07679.t1	Rs304060	0	WGD
RsHSF-08	RSG02561.t1	Rs162080	RsHSF-16	RSG27786.t1	Rs495060	1e-124	WGD
RsHSF-14	RSG37628.t1	Rs238590	RsHSF-26	RSG07679.t1	Rs304060	0	WGD
RsHSF-14	RSG37628.t1	Rs238590	RsHSF-07	RSG38562.t1	Rs278450	0	WGD
RsHSF-17	RSG10815.t1	Rs051490	RsHSF-08	RSG02561.t1	Rs162080	0	WGD
RsHSF-17	RSG10815.t1	Rs051490	RsHSF-16	RSG27786.t1	Rs495060	1e-116	WGD
RsHSF-24	RSG27410.t1	Rs290400	RsHSF-19	RSG01351.t1	Rs399390	2e-158	WGD
