# Supplementary material for: Genome-wide characterization and evolutionary analysis of heat shock transcription factors (HSFs) to reveal their potential role under abiotic stresses in radish (Raphanus sativus L.)
Source: BMC Genomics. 2019 Oct 24;20:772. doi: 10.1186/s12864-019-6121-3 (PMC6814140; doi:10.1186/s12864-019-6121-3)
Supplement: Supplementary file 8 — Additional file 8: Table S9. The orthologous and paralogous gene pairs of HSF proteins among the radish, Arabidopsis and rice. [file 12864_2019_6121_MOESM8_ESM.xls]

## Sheet: Table S8
Table S9 The orthologous and paralogous gene pairs of HSF proteins among the radish, Arabidopsis and rice.
Orthologous				paralogous
Gene ID1	Gene ID2	E-Value		Gene ID1	Gene ID2	E-Value
Rs050680/RsHSF-02	AT4G17750/AtHSF-01	1.06		Rs150030//RsHSF-01	Rs043550/RsHSF-03	1.007
Rs043550/RsHSF-03	AT4G36990/AtHSF-16	0.888		Rs429380/RsHSF-04	Rs267150/RsHSF-06	1.203
Rs429380/RsHSF-04	AT1G46264/AtHSF-20	1.06		Rs429380/RsHSF-04	Rs030480/RsHSF-05	1.203
Rs030480/RsHSF-05	AT1G46264/AtHSF-20	1.06		Rs267150/RsHSF-06	Rs030480/RsHSF-05	1.203
Rs267150/RsHSF-06	AT1G46264/AtHSF-20	1.06		Rs238590/RsHSF-14	Rs278450/RsHSF-07	1.203
Rs278450/RsHSF-07	AT3G22830/AtHSF-11	1.06		Rs238590/RsHSF-14	Rs304060/RsHSF-26	1.203
Rs162080/RsHSF-08	AT4G18880/AtHSF-07	1.06		Rs162080/RsHSF-08	Rs051490/RsHSF-17	1.203
Rs277100/RsHSF-09	AT5G62020/AtHSF-17	0.8		Rs290400/RsHSF-24	Rs553200/RsHSF-15	1.203
Rs125820/RsHSF-10	AT2G41690/AtHSF-17	0.325
Rs110200/RsHSF-11	AT4G11660/AtHSF-18	0.887
Rs238590/RsHSF-14	AT3G22830/AtHSF-11	1.06
Rs553200/RsHSF-15	AT3G02990/AtHSF-04	1.06
Rs495060/RsHSF-16	AT5G45710/AtHSF-08	1.06
Rs051490/RsHSF-17	AT4G18880/AtHSF-07	1.06
Rs025820/RsHSF-18	AT1G32330/AtHSF-03	0.798
Rs399390/RsHSF-19	AT5G16820/AtHSF-02	1.06
Rs241350/RsHSF-21	AT3G24520/AtHSF-21	0.912
Rs290400/RsHSF-24	AT5G16820/AtHSF-02	1.06
Rs304060/RsHSF-26	AT3G22830/AtHSF-11	1.06
Rs213560/RsHSF-27	AT4G13980/AtHSF-09	1.06
Rs390310/RsHSF-28	AT5G03720/AtHSF-06	1.06
Rs385890/RsHSF-30	AT1G67970/AtHSF-14	1.06
Rs164660/RsHSF-31	AT3G51910/AtHSF-12	0.875
Rs043550/RsHSF-03	Os09g28354.1/OsHSF-14	0.346
Rs267150/RsHSF-06	Os07g44690.1/OsHSF-19	0.532
Rs238590/RsHSF-14	Os10g28340.1/OsHSF-09	0.696
Rs495060/RsHSF-16	Os01g54550.1/OsHSF-06	0.508
Rs025820/RsHSF-18	Os03g63750.1/OsHSF-01	0.786
Rs241350/RsHSF-21	Os01g53220.1/OsHSF-23	0.393
Rs213560/RsHSF-27	Os02g29340.1/OsHSF-08	0.769
