# Supplementary material for: Genome-wide characterization and evolutionary analysis of heat shock transcription factors (HSFs) to reveal their potential role under abiotic stresses in radish (Raphanus sativus L.)
Source: BMC Genomics. 2019 Oct 24;20:772. doi: 10.1186/s12864-019-6121-3 (PMC6814140; doi:10.1186/s12864-019-6121-3)
Supplement: Supplementary file 9 — Additional file 9: Table S10. Tissue-specific expression of radish HSF genes. [file 12864_2019_6121_MOESM9_ESM.xls]

## Sheet: Table S9
Table S10. Tissue-specific expression of radish HSF genes
Gene name	7 days root	7 days leaf	14 days root	14 days leaf	20 days root	20 days leaf	40 days cortical	40 days cambium	40 days xylem	40 days root tip	40 days leaf	60 days cortical	60 days cambium	60 days xylem	60 days root tip	60 days leaf	90 days cortical	90 days cambium	90 days xylem	90 days root tip	90 days leaf
RsHSF-01	48.2277	8.86268	34.6561	10.9637	26.2736	12.8389	7.62007	3.49448	13.9782	80.4372	6.50823	5.1228	7.07945	15.8589	50.1022	6.91396	3.64163	2.40627	5.80104	38.9746	3.58672
RsHSF-02	4.15648	3.68715	5.91275	5.12566	6.61344	5.60246	6.04795	7.00718	6.94327	8.93003	5.76362	9.9978	7.80641	9.34931	8.56555	5.09141	9.49312	5.71905	6.8216	8.65724	4.61793
RsHSF-03	182.379	35.7319	127.479	28.2535	67.4096	31.822	60.9741	23.9292	65.1755	71.0824	19.2781	118.591	55.3346	65.0706	131.253	56.1884	70.1645	141.168	164.729	86.9064	17.4388
RsHSF-04	0.0718246	0	0.370917	0.0737479	5.00234	0	0.413943	7.27255	0.757602	5.85902	1.0051	0	8.27469	0.948815	6.26052	1.19663	0	3.13325	0.0425589	1.73061	0.290461
RsHSF-05	1.46595	0.856715	21.0212	4.01833	40.0091	1.97089	23.716	33.5595	32.748	56.6909	16.8958	16.8603	22.7518	22.9555	42.0926	4.38828	0.470196	10.0142	6.04245	24.4156	3.64751
RsHSF-06	12.187	0.556369	43.839	1.1546	80.3069	0.326605	21.0926	58.2224	13.1871	80.4061	2.28932	10.9748	74.5702	17.5423	82.3903	3.85018	0.0577741	38.6323	8.19773	44.4543	0.706694
RsHSF-07	2.69245	0.216693	23.955	0.336397	17.1817	0.0592037	5.97226	2.90126	11.407	0.0840358	0.131757	8.06748	1.21034	7.03347	0.0797003	0.18103	11.0469	0.619657	1.51001	0.0500444	0.304204
RsHSF-08	37.6377	23.5658	51.6167	64.1795	18.009	29.6271	12.0334	1.88587	13.2934	8.91522	46.3253	26.3142	13.4717	4.61213	97.1156	103.663	9.26137	2.79103	3.46735	45.2976	71.0946
RsHSF-09	23.6585	6.42648	31.789	22.9569	11.161	31.7638	3.19694	0.323747	0.910721	0.677245	11.7154	2.56097	0.882055	0.597447	3.81791	35.86	4.68237	0.187296	0.0488477	2.06674	23.6522
RsHSF-10	7.98642	0.431546	1.73794	0.143179	0.27229	0.0478504	0.0263377	0.239132	0.0653277	0.569942	0.0972848	0.0410078	0.570832	0.0309544	0.210277	0.0776498	0	0.156291	0.1248	0.11304	0.228124
RsHSF-11	12.739	5.50771	25.3211	13.6709	35.0795	16.9158	9.6866	7.81949	13.3866	6.68457	19.0473	17.0491	18.9141	20.3628	19.0655	24.0106	12.6849	16.7475	9.31046	14.6411	25.4454
RsHSF-12	18.1015	4.74039	34.9495	18.2512	50.8046	26.6482	10.4259	9.2035	11.9691	11.3119	13.4952	17.0309	20.9476	20.8277	16.2098	15.1318	12.1296	10.7647	5.86821	13.2842	19.3276
RsHSF-13	0.451469	0.329661	43.3754	75.0522	134.9	207.593	0.735099	2.25999	1.99692	0.959471	4.16585	6.08999	15.3032	10.2697	4.34027	46.3698	16.9926	13.0462	4.17414	1.73546	105.137
RsHSF-14	0.147191	0.0890792	2.83857	0.141608	0.172501	0.0770629	3.09039	1.02134	1.36058	1.96838	0.79188	0.353742	0.0261566	0.12678	0.476064	0.0717224	0.408192	0.0425548	0	0.224205	0.0750367
RsHSF-15	0.34494	0.305845	0.608158	0.255969	0.285572	0.359558	0.408405	0.117699	0.0587184	0.251265	0.308666	0.984914	0.259707	0.338174	0.980654	0.2333	1.49759	0.551608	1.11606	1.5784	0.258053
RsHSF-16	19.2763	14.1183	15.2725	11.8018	13.5265	8.01457	12.3454	12.1086	11.7527	18.4071	14.129	17.8743	16.2146	17.7998	23.1663	11.8461	11.3954	12.7804	13.4363	24.133	8.89179
RsHSF-17	5.78283	7.37115	7.81786	5.59889	4.20973	5.34721	2.41946	0.452499	0.720738	2.79023	3.40377	6.98055	0.780866	0.812612	6.00399	7.6474	6.47392	0.701311	0.664064	7.28428	8.40821
RsHSF-18	14.8134	9.42256	10.4038	5.96689	12.5562	5.26677	10.7295	11.2116	12.7276	12.0671	8.46089	8.38126	11.3869	9.34942	9.72311	7.44997	10.8412	17.09	21.0138	6.62113	5.62051
RsHSF-19	0.157177	0	0.204872	0.239556	0.181042	0.262475	0.0134216	0.2168	0.142876	0.0931221	0.138631	0.101997	0.315592	0.174524	0.448019	0.415318	0	0.116989	0.0509408	0.208174	0.0822908
RsHSF-20	45.5145	22.8009	27.1437	11.6774	33.9802	16.7928	22.1231	16.1075	14.4489	17.8425	13.1524	37.5951	23.2214	20.5105	43.5395	15.4698	25.0547	18.7937	15.2706	33.2518	17.6047
RsHSF-21	6.90691	4.50635	9.04262	4.22693	15.1832	2.30002	0.933673	1.30829	4.50973	9.79935	2.71081	1.11595	1.61972	1.31523	14.2705	2.07541	1.60913	4.0559	7.79708	19.4669	1.42604
RsHSF-22	1.36246	0.816976	6.87466	2.46618	0.702543	1.10786	0.629099	2.10436	1.80773	15.2316	0.689603	1.01446	3.13604	4.55645	38.6425	0.269784	0.379125	0.716049	0.641083	15.7473	0.603187
RsHSF-23	4.82838	4.56091	2.61486	3.09758	2.35643	2.41315	4.39207	4.04076	4.10501	3.46822	4.94659	6.73226	5.1705	5.95843	4.46059	5.04195	3.23915	4.56888	5.32435	5.28569	2.72463
RsHSF-24	10.0919	3.94443	3.77983	1.48455	3.58457	2.07152	15.644	18.2064	18.4292	2.87592	4.77818	16.0837	10.3471	10.3513	6.14011	2.45309	33.7841	22.05	17.9293	14.3961	3.74982
RsHSF-25	2.82287	1.06861	1.85199	0.617566	1.47414	0.840463	14.524	8.69747	4.14432	1.4472	2.14947	11.8521	5.0685	3.31558	2.09101	1.0245	5.10637	2.88412	3.51227	2.5399	1.39757
RsHSF-26	0.611753	0.0284603	0.462766	0.113343	0.114223	0.163465	0.0157762	0.0820539	1.14329	1.80682	0.0935239	0	0.0264189	0.0312975	0.829316	0.135232	0	1.07205	1.28144	1.16594	0.075789
RsHSF-27	13.9216	11.7979	13.6909	8.63635	13.8188	8.3295	11.8557	11.3999	11.5837	16.1701	11.935	19.4778	14.6185	15.1257	20.1699	12.1873	14.1585	12.0072	11.2114	27.7421	9.72947
RsHSF-28	2.40738	1.19056	5.69108	4.95496	3.09072	2.63314	1.87518	3.54594	4.09699	3.62719	6.28417	2.39066	8.60557	3.85292	5.68033	8.63056	2.92582	5.72792	4.62211	5.03256	3.00677
RsHSF-29	4.54383	0.709269	1.52045	0.989636	1.00493	0.678262	0.717916	0.12824	0.478407	1.47845	0.791403	0.734181	0.0562366	0.144536	4.63262	0.784575	2.71196	0.80845	2.10981	5.67967	0.534321
RsHSF-30	23.2279	14.4699	22.7713	13.2404	7.87406	11.4136	15.7461	9.36129	20.1896	8.01693	20.8943	20.8104	29.9947	19.0123	17.0106	48.4657	14.5005	15.442	13.1881	14.3961	27.0672
RsHSF-31	1.26606	0	15.8925	2.1382	79.8325	4.58169	0.852161	1.14508	0.529428	0.414916	0.191007	4.24741	2.83504	4.8998	1.38033	0.576066	1.49968	0.406584	0	3.22973	3.40463
RsHSF-32	8.34581	1.15108	9.32631	0.26668	34.4694	1.09341	5.33735	4.79305	4.57693	11.9111	0	15.5507	4.96056	8.73291	13.3995	0.0370787	15.8903	10.7472	10.411	40.5498	0.112
RsHSF-33	2.13837	0.978842	4.38422	0.257626	0.618386	0.280358	0	0	0	0	0	0	0.0739728	0.0438164	0	0.402827	0	0.0354456	0	0	0.141866
* The gene expression levels were calculated by using the Reads Per Kilobase Per Million (RPKM) measure.
