# Supplementary material for: Genome-wide characterization and evolutionary analysis of heat shock transcription factors (HSFs) to reveal their potential role under abiotic stresses in radish (Raphanus sativus L.)
Source: BMC Genomics. 2019 Oct 24;20:772. doi: 10.1186/s12864-019-6121-3 (PMC6814140; doi:10.1186/s12864-019-6121-3)
Supplement: Supplementary file 10 — Additional file 10: Table S11. Relative expression of RsHSF genes under different treatments determined by RT-qPCR. [file 12864_2019_6121_MOESM10_ESM.xls]

## Sheet: Table S10
Table S11. Relative expression of RsHSF genes under different treatments determined by RT-qPCR.
Gene ID	CK	6h heat	24h heat	100mg/L Pb	200mg/L Pb	150mM salt	250mM salt	50mg/L Cd
RsHSF-05	1.01712	1.24852	1.68649	0.239208	4.49486	7.10071	2.775	8.69933
RsHSF-06	1.02692	0.375662	0.498545	0.218326	5.73746	3.10574	0.983785	7.53034
RsHSF-08	1.0001	1.07451	5.29036	9.8395	0.0108151	3.95255	0.973759	0.713805
RsHSF-11	1.00613	0.106635	0.26166	3.75217	1.84402	6.22874	0.00962105	0.0983268
RsHSF-16	1.00624	0.525066	5.29511	0.993071	0.165833	3.22723	1.09963	1.46599
RsHSF-17	1.00165	0.88502	1.91713	0.755139	0.0790013	8.64942	2.9455	1.01398
RsHSF-18	1.00621	3.25548	6.9629	0.878116	0.211007	17.5097	2.09661	2.66504
RsHSF-21	1.11986	0.662994	4.7744	7.00763	0.0840498	10.7347	2.83263	0.267688
RsHSF-22	1.00755	0.652616	2.34389	0.974898	0.347262	2.05526	1.52604	0.136796
RsHSF-25	1.03158	0.500655	1.46943	0.999951	0.208823	3.13994	0.807299	0.193367
RsHSF-29	1.0155	0.00107473	0.0160052	0.490718	1.70642	0.512695	0.793124	0.0818278
RsHSF-33	1.02075	0.0334005	0.048217	3.74351	27.0199	0.157393	0.443169	0.0732138
