# Supplementary material for: Genome-wide characterization and evolutionary analysis of heat shock transcription factors (HSFs) to reveal their potential role under abiotic stresses in radish (Raphanus sativus L.)
Source: BMC Genomics. 2019 Oct 24;20:772. doi: 10.1186/s12864-019-6121-3 (PMC6814140; doi:10.1186/s12864-019-6121-3)
Supplement: Supplementary file 11 — Additional file 11: Table S12. The accession number of RNAseq data. [file 12864_2019_6121_MOESM11_ESM.xls]

## Sheet: Sheet1
Table S12. The accession number of RNAseq data
Acc.no.	Library_Name	Run
DRX009311	nodai_aokubi_radish_201212_20_leaves_3	DRR010355
DRX009310	nodai_aokubi_radish_201212_20_leaves_2	DRR010354
DRX009309	nodai_aokubi_radish_201212_20_leaves_1	DRR010353
DRX013265	nodai_aokubi_radhish_201212_7_leaves_3	DRR014745
DRX013264	nodai_aokubi_radhish_201212_7_leaves_2	DRR014744
DRX013263	nodai_aokubi_radhish_201212_7_leaves_1	DRR014743
DRX013266	nodai_aokubi_radhish_201212_14_leaves_1	DRR014746
DRX013267	nodai_aokubi_radhish_201212_14_leaves_2	DRR014747
DRX013268	nodai_aokubi_radhish_201212_14_leaves_3	DRR014748
DRX013271	nodai_aokubi_radhish_201212_40_leaves_3	DRR014751
DRX013270	nodai_aokubi_radhish_201212_40_leaves_2	DRR014750
DRX013269	nodai_aokubi_radhish_201212_40_leaves_1	DRR014749
DRX013272	nodai_aokubi_radhish_201212_60_leaves_1	DRR014752
DRX013273	nodai_aokubi_radhish_201212_60_leaves_2	DRR014753
DRX013274	nodai_aokubi_radhish_201212_60_leaves_3	DRR014754
DRX013275	nodai_aokubi_radhish_201212_40_cambium_1	DRR014755
DRX013276	nodai_aokubi_radhish_201212_40_cambium_2	DRR014756
DRX013277	nodai_aokubi_radhish_201212_40_cambium_3	DRR014757
DRX013278	nodai_aokubi_radhish_201212_60_cambium_1	DRR014758
DRX013280	nodai_aokubi_radhish_201212_60_cambium_3	DRR014760
DRX013279	nodai_aokubi_radhish_201212_60_cambium_2	DRR014759
DRX013281	nodai_aokubi_radhish_201212_40_cortex_1	DRR014761
DRX013283	nodai_aokubi_radhish_201212_40_cortex_3	DRR014763
DRX013282	nodai_aokubi_radhish_201212_40_cortex_2	DRR014762
DRX013284	nodai_aokubi_radhish_201212_60_cortex_1	DRR014764
DRX013286	nodai_aokubi_radhish_201212_60_cortex_3	DRR014766
DRX013285	nodai_aokubi_radhish_201212_60_cortex_2	DRR014765
DRX013287	nodai_aokubi_radhish_201212_40_xylem_1	DRR014767
DRX013288	nodai_aokubi_radhish_201212_40_xylem_2	DRR014768
DRX013289	nodai_aokubi_radhish_201212_40_xylem_3	DRR014769
DRX013292	nodai_aokubi_radhish_201212_60_xylem_3	DRR014772
DRX013291	nodai_aokubi_radhish_201212_60_xylem_2	DRR014771
DRX013290	nodai_aokubi_radhish_201212_60_xylem_1	DRR014770
DRX013295	nodai_aokubi_radhish_201212_7_root_3	DRR014775
DRX013293	nodai_aokubi_radhish_201212_7_root_1	DRR014773
DRX013294	nodai_aokubi_radhish_201212_7_root_2	DRR014774
DRX013298	nodai_aokubi_radhish_201212_14_root_3	DRR014778
DRX013296	nodai_aokubi_radhish_201212_14_root_1	DRR014776
DRX013297	nodai_aokubi_radhish_201212_14_root_2	DRR014777
DRX013301	nodai_aokubi_radhish_201212_20_root_3	DRR014781
DRX013300	nodai_aokubi_radhish_201212_20_root_2	DRR014780
DRX013299	nodai_aokubi_radhish_201212_20_root_1	DRR014779
SRX2328722	Heat24-RG-DGE	SRR4947567
SRX2273167	CK-RG-DGE	SRR4457409+SRR4457201
SRX263753	RG-Pb1000	SRR803021
SRX256970	RG-CK	SRR802994
SRX824523	RG-Cd200	SRR1736621
SRX1288510	Radish-YH	SRR2519016
SRX1287543	Radish-YH-NaCl	SRR2517686+SRR2517684
